# Supplementary material for: A comparison of arm‐based and contrast‐based models for network meta‐analysis
Source: Stat Med. 2019 Oct 3;38(27):5197–213. doi: 10.1002/sim.8360 (PMC6899819; doi:10.1002/sim.8360)
Supplement: Supplementary file 2 — SIM_8360‐Supp‐0002‐ABCB_datasharing.zip [file SIM-38-5197-s002.zip]

Archive with 59 entries (59 files):
- ado/dolog.ado
- ado/networkploti.ado
- ado/scheme-mrc.scheme
- ado/sencode.ado
- hyp18/hyp18AC1.do
- hyp18/hyp18analyses.do
- hyp18/hyp18create.do
- hyp18/hyp18forest.do
- hyp18/hyp18out.do
- hyp18/mygraph.ado
- master.do
- network/misspattern.ado
- network/misspattern.sthlp
- network/network.ado
- network/network.pkg
- network/network.sthlp
- network/network_bayes.ado
- network/network_bayes.sthlp
- network/network_bayes_parameters.xlsx
- network/network_compare.ado
- network/network_compare.sthlp
- network/network_components.ado
- network/network_convert.ado
- network/network_convert.sthlp
- network/network_forest.ado
- network/network_forest.sthlp
- network/network_import.ado
- network/network_import.sthlp
- network/network_map.ado
- network/network_map.sthlp
- network/network_meta.ado
- network/network_meta.sthlp
- network/network_pattern.ado
- network/network_pattern.sthlp
- network/network_query.ado
- network/network_query.sthlp
- network/network_rank.ado
- network/network_rank.sthlp
- network/network_setup.ado
- network/network_setup.sthlp
- network/network_sidesplit.ado
- network/network_sidesplit.sthlp
- network/network_table.ado
- network/network_table.sthlp
- network/network_unset.ado
- network/network_unset.sthlp
- network/smoking.do
- network/smoking.dta
- network/thromb.do
- network/thromb.dta
- readme.txt
- setup.do
- setup.log
- star/PMID_501192.dta
- star/star_arm1_forest.do
- star/star_arm1_setup.do
- star/staranalysis1.do
- star/staranalysis3.do
- star/starforest.do
