# Supplementary material for: A comparison of arm‐based and contrast‐based models for network meta‐analysis
Source: Stat Med. 2019 Oct 3;38(27):5197–213. doi: 10.1002/sim.8360 (PMC6899819; doi:10.1002/sim.8360)
Supplement: Supplementary file 2 — SIM_8360‐Supp‐0002‐ABCB_datasharing.zip [file SIM-38-5197-s002.zip › ado/dolog.ado]

#delim ;
program define dolog;
version 15.1;
*
 Execute a do-file `1', outputting to `1'.log,
 with the option of passing parameters.
 Adapted from an example called dofile, given in net course 151,
 and installed at the KCL site by Jonathan Sterne.
*!Author: Roger Newson
*!Date: 22 August 2018
*;

syntax [ anything ] [ , * ];

*
 Extract do-file name (unabbreviated and abbreviated)
 and argument list.
*;
gettoken dfname arglist : anything;
if `"`dfname'"'=="" {;
  disp as error "Do-file name required";
  error 498;
};
mata: st_local("abdfname",pathrmsuffix(st_local("dfname")));

*
 Execute the do-file,
 generating a log file.
*;
tempname currentlog;
log using `"`abdfname'.log"', replace name(`currentlog');
capture noisily do `"`dfname'"' `arglist', `options';
local retcod = _rc;
log close `currentlog';
exit `retcod';

end;
