# Supplementary material for: A comparison of arm‐based and contrast‐based models for network meta‐analysis
Source: Stat Med. 2019 Oct 3;38(27):5197–213. doi: 10.1002/sim.8360 (PMC6899819; doi:10.1002/sim.8360)
Supplement: Supplementary file 2 — SIM_8360‐Supp‐0002‐ABCB_datasharing.zip [file SIM-38-5197-s002.zip › hyp18/hyp18AC1.do]

// explore autocorrelation: graph max AC (over parameters) against lag

local run 1
if !mi("`1'") local run `1' 

local minlag 1
local maxlag 20

if `run'  {
	cap postclose ian
	postfile ian str2 data str6 model str1 ch str9 parm lag corr using results/hyp18AC1, replace
	foreach eff in 1 2 3 4 5 {
	// 1=no effect, 2=constant effect, 3=2+smaller sample, 4=varying effect, 
		foreach des in a b {
		// a=design independent of everything, b=design depends on yA
			foreach model in 1 2 3 4 {
				foreach commonhet in commonhet nocommonhet {
					if "`model'"=="1" & "`commonhet'"=="nocommonhet" continue
					local ch = substr("`commonhet'",1,1)
					forvalues prioronly = 0/0 {
						di as input "Data: hyp18`eff'`des'. Model: `model' `commonhet'" 
						local name hyp18`eff'`des'_`model'_`ch'_`prioronly'
						qui use bugsfiles/`name'_sample, clear
						drop order
						unab varlist : _all
						tempvar lagvar
						qui gen `lagvar'=.
						foreach parm of varlist `varlist' {
							forvalues lag = `minlag'/`maxlag' {
								qui replace `lagvar'=`parm'[_n-`lag']
								qui corr `lagvar' `parm'
								assert r(N) == _N-`lag'
								post ian ("`eff'`des'") ("`model'") ("`ch'") ("`parm'") (`lag') (r(rho))
							}
						}
					}
				}
			}
		}
	}
	postclose ian
}

// Tabulate max lags
use results/hyp18AC1, clear
collapse (min) lag if corr<=.2, by(model ch data parm)
table model ch, c(max lag) row col

// Graph for all
* max over parms
use results/hyp18AC1, clear
sencode model,  replace
collapse (max) corr, by(model ch lag)
line corr lag, by(model ch, title(All)) yli(.2) name(hyp18AC1_0,replace) 

// Focus on 4 NCH
* max over parms
use results/hyp18AC1, clear
keep if model=="4" & ch=="n"
collapse (max) corr, by(model ch data lag)
line corr lag, by(data, title(4 NCH)) yli(.2) name(hyp18AC1_1,replace) 

// problem is data5a
use results/hyp18AC1, clear
keep if model=="4" & ch=="n"
keep if data=="5a"
line corr lag, by(parm, title("4 NCH, data 5a")) yli(.2) name(hyp18AC1_2,replace)
