# Supplementary material for: A comparison of arm‐based and contrast‐based models for network meta‐analysis
Source: Stat Med. 2019 Oct 3;38(27):5197–213. doi: 10.1002/sim.8360 (PMC6899819; doi:10.1002/sim.8360)
Supplement: Supplementary file 2 — SIM_8360‐Supp‐0002‐ABCB_datasharing.zip [file SIM-38-5197-s002.zip › hyp18/hyp18analyses.do]

/*
ABCB ANALYSES
hyp18analyses.do
3may2019: copied all to common directory for resubmission with paper
4apr2019: network bayes now calls parameters muC* not diff*
3apr2019: model() changed to 1 2 3 4 to reflect 19sep2018 changes to network bayes
28mar2019: rho prior changed from dbeta(25,1) to dbeta(60,2)

15mar2018: small corrections to sigC2 priors
	new name = subdirectory: hyp18analyses

23nov2017: new priors for sigA that should be similar across models

205000 updates take 130 seconds -> whole program 3 hours

from 17aug2017 newdataanalyses.do
from analyses.do 6dec2016

Cochrane-based prior for smoking data 
(subjective outcome, non-pharma intervention; Turner++12, IJE):
	log(sigma^C2) ~ N(-2.01,1.64^2) 
		has median 0.13; 95% range (0.005–3.33)
	hence log(sigma^C) ~ N(-1.005,0.82^2) with precision 1.487
		has median 0.37; 95% range (0.07–1.83)
*/

set more off
prog drop _all
set trace off
set tracedepth 1
local filename hyp18analyses

// run = 0 - process previous run of network bayes
// run = 1 - run network bayes and process
if "`1'" == "" local run 1 
else local run `1' // can override when calling this program

which network, all
which network_bayes, all

cap postclose ian
postfile ian str10 data str10 model str12 commonhet prioronly str10 parm ///
	med low upp se using results/`filename', replace every(1)

foreach eff in 1 2 3 4 5 {
// 1=no effect, 2=constant effect, 3=2+smaller sample, 4=varying effect, 
	foreach des in a b {
	// a=design independent of everything, b=design depends on yA
		local data hyp18`eff'`des'
		di as input _new(3) "Loading data: `data'"
		use data/`data', clear
		network setup d n, studyvar(study)  
		l
		foreach model in 1 2 3 4 {
			foreach commonhet in commonhet nocommonhet {
				local ch = substr("`commonhet'",1,1)
				if `model'==1 & "`commonhet'"=="nocommonhet" continue
				foreach prioronly in 1 0 {
					di as input _new(3) "Data: `data'. Model: `model' `commonhet'" _c
					local thisname `data'_`model'_`ch'_`prioronly'
					if `prioronly'==1 {
						di " (prior only)"
						local opt prior notrace burnin(0) updates(10000)
					}
					else {
						di
						local opt burnin(5000) updates(200000) thin(20) trace(name(`thisname',replace))
					}
					if `run' { 
						network bayes, name(`thisname') model(`model') `commonhet' ///
							logsigC2mean(-3.02) ///
							sigC2prior(dlnorm(-3.02,`=1/1.85^2')) ///
							logsigAmean(0) 				/// for AB NCH
							sigAprior(dlnorm(0,1))   	/// for CB3 CH/NCH
							rhoprior(dbeta(60,2)) 		/// for AB CH
							savedir(bugsfiles) ///
							quit nostats `opt' 
					}
					preserve
					use bugsfiles/`thisname'_sample, clear
					gen muC_C_B = muC_C_A - muC_B_A
					wbstats muC* sig*
					local j 1
					while !mi(r(par`j')) {
						local parm = r(par`j')
						local med = r(md`j')
						local low = r(lb`j')
						local upp = r(ub`j')
						local se = r(se`j')
						local ++j
						post ian ("`data'") ("`model'") ("`commonhet'") (`prioronly') ///
							("`parm'") (`med') (`low') (`upp') (`se')
					}
					restore
				}
			}
		}
	}
}
postclose ian
