# Supplementary material for: A comparison of arm‐based and contrast‐based models for network meta‐analysis
Source: Stat Med. 2019 Oct 3;38(27):5197–213. doi: 10.1002/sim.8360 (PMC6899819; doi:10.1002/sim.8360)
Supplement: Supplementary file 2 — SIM_8360‐Supp‐0002‐ABCB_datasharing.zip [file SIM-38-5197-s002.zip › hyp18/hyp18create.do]

/*
minor revision 15mar2018
hyp18/create.do 20nov2017:
	mean A  exactly -1
	mean B, C exactly -0.5 
		(0 for data 1)
to be run in C:\copyofN\ABCB\analysis\hyp18

HISTORY:
hyp17/create/newdata2.do:
	Generate and graph new data sets for Aug 2017 revisiion of ABCB paper
	This sits in subdirectory "Create" along with mygraph.ado
	13oct2017: add in data 5

*/

prog drop _all
set more off
cap erase hyp18all.dta

foreach eff in 1 2 3 4 5 6 {
// 1=no effect, 2=constant effect, 3=2+smaller sample, 
// 4=increasing effect, 5=decreasing effect, 6=5+larger sample
	foreach des in a b {
	// a=design independent of everything, b=design depends on yA
		* generate data
		clear
		if "`des'"=="a" {
			set obs 11
			gen has2 = mod(_n,2)
		}
		else if "`des'"=="b" {
			set obs 10
			gen has2 = _n<=_N/2
		}
		else exit 498

		gen data="`eff'`des'"
		gen study = _n
		gen has1 = 1
		gen has3 = !has2

		gen lp1 = -2 + 2*(_n-1)/(_N-1) // exactly -2 to 0
		if inlist(`eff',1) gen lp23 = lp1 // no treatment effect
		else if inlist(`eff',2,3) gen lp23 = lp1 + 0.5
		else if inlist(`eff',4) gen lp23 = lp1/2
		else if inlist(`eff',5,6) gen lp23 = lp1*1.5+1
		else exit 498
		gen lp2 = lp23 if has2
		gen lp3 = lp23 if has3
		drop lp23
		replace lp1=. if !has1

		if `eff'==3 local n 50
		else if `eff'==6 local n 1000
		else local n 200

		forvalues j=1/3 {
			gen n`j' = `n' if has`j'
			gen d`j' = round(n`j'*invlogit(lp`j'))
			gen mu`j' = logit(d`j'/n`j')
			gen se`j' = sqrt(1/d`j'+1/(n`j'-d`j'))
		}
		l
		mygraph mu se, type(log odds) name(g`eff'`des',replace) title(`eff'`des')
		drop lp* has*
		label data "Hypothetical data `eff'`des' for ABCB from August 2017"
		save data/hyp18`eff'`des', replace

		cap confirm file data/hyp18all.dta
		if !_rc append using data/hyp18all
		sort data study
		label data "All 'hyp18' data for ABCB, Mar 2018"
		save data/hyp18all, replace
	}
}

prog drop _all
use data/hyp18all, clear
drop if substr(data,1,1)=="6"
gen datadata="Data "+data
* GRAPHS PAIRS OF DATASETS, FOR TALKS
* designed to be run under Stata 15 not 14
forvalues i=1/5 {
	preserve
	keep if substr(data,1,1)=="`i'"
	mygraph mu se , type(log odds) ///
		by(datadata, col(2) note("") legend(pos(6))) ///
		scatteroptions(msize(*2)) ///
		xsize(11) ysize(7) legend(col(1)) ///
		xlabel(-2 -1 0) ylabel(-2 -1 0) ///
		name(hyp18data`i',replace) saving(results/hyp18data`i',replace) ///
		scheme(mrcpres) xtitle(, size(vlarge)) ytitle(, size(vlarge)) ///
		subtitle(,size(vlarge)) legend( row(1) size(vlarge)) ///
		xlabel(,labsize(vlarge)) ylabel(,labsize(vlarge)) ///
		rspikeoptions(lwidth(*2)) diagonaloptions(lwidth(*2))
	restore
}

* GRAPH ALL DATASETS, FOR PAPER 
* modified 19sep2018: yrescale nobox mrc-scheme
mygraph mu se, type(log odds) ///
	by(datadata, col(2) note("") legend(pos(3)) yrescale) subtitle(,nobox) ///
	sc(msize(*1)) xsize(8) ysize(11) legend(col(1)) ///
	xlabel(-2 -1 0) ylabel(-2 -1 0) name(hyp18all,replace)
graph export results/hyp18allgraph.pdf, replace
