# Supplementary material for: A comparison of arm‐based and contrast‐based models for network meta‐analysis
Source: Stat Med. 2019 Oct 3;38(27):5197–213. doi: 10.1002/sim.8360 (PMC6899819; doi:10.1002/sim.8360)
Supplement: Supplementary file 2 — SIM_8360‐Supp‐0002‐ABCB_datasharing.zip [file SIM-38-5197-s002.zip › hyp18/hyp18forest.do]

/* forest plot of all hyp18 results
4-5apr2019: 
	changed parameter names to match changes in network bayes
	updated labels as parameters are now SDs
	changed conditions from substr(...) to strpos(...)==1
	models are now named "1"-"4"
19sep2018: removed subtitle box
5sep2018: new model names again: just 1-4
28jun2018: new model names: 1CB etc.
*/
local export 1


local X X
local Y Y
local Z Z
use results/hyp18analyses, clear
replace parm = subinstr(parm,"_A","_`X'",.)
replace parm = subinstr(parm,"_B","_`Y'",.)
replace parm = subinstr(parm,"_C","_`Z'",.)
drop if substr(data,6,1)=="6"

* new model names 28jun2018
gen modhet = model + " " + cond(commonhet=="commonhet","CH","NCH")
sencode modhet, gen(modhetnum)
destring model, replace
replace parm = "sigC_`X'_`Y'" if parm=="sigC" 

gen parm2 = substr(parm,5,1)+" vs. "+substr(parm,7,1) if strpos(parm,"muC")==1
replace parm2 = substr(parm,8,1)+" vs. "+substr(parm,6,1) if strpos(parm,"sigC")==1
replace parm2 = substr(parm,6,1) if strpos(parm,"sigA")==1
replace parm2 = "`X'" if parm=="sigA"

* parm3: only used for prior graph
gen parm3 = "OR, "+substr(parm,5,1)+" vs. "+substr(parm,7,1) ///
	if strpos(parm,"muC")==1
replace parm3 = "Contrast heterogeneity SD, " + substr(parm,8,1) + ///
	" vs. "+substr(parm,6,1) if strpos(parm,"sigC")==1
replace parm3 = "Arm heterogeneity SD" ///
	if strpos(parm,"sigA")==1 & mi(substr(parm,6,1))
replace parm3 = "Arm heterogeneity SD, " + substr(parm,6,1) ///
	if strpos(parm,"sigA")==1 & !mi(substr(parm,6,1))
replace parm3 = "Arm heterogeneity SD, `X'" + substr(parm,6,1) ///
	if strpos(parm,"sigA")==1 & mi(substr(parm,6,1))
sencode parm3, gen(parm3num)

replace data = substr(data,6,2)

foreach var in med low upp {
	replace `var'=log(`var') if strpos(parm,"sig")==1
}
replace parm="log"+parm if strpos(parm,"sig")==1

*tab1 parm*


#delimit ;

local legend_contents col(1) symx(*.5) size(small) 
	colfirst title(Model, size(medsmall)) 
	region(lcol(black) fcol(white)) ;
local legend_location pos(2) ring(0) ;

/* Diffs, B and C vs `X' */

forest med low upp if inlist(parm,"muC_`Y'_`X'","muC_`Z'_`X'") & !prioronly, 
	id(data) 
	subvar(modhetnum) 
	subwid(.6) 
	subcol($modcols) subpat($modpats) submsym($modmsyms)
	by(parm2, col(2) note("") legend(`legend_location')) 
	legend(`legend_contents') 
	ytitle("Data") 
	addplot( /* true-value lines */
		(pci .5 0 2.5 0, lcol(black)) 
		(pci 2.5 0.5 10.5 0.5, lcol(black))
	) 
	xtitle(Log odds ratio (posterior)) 
	xsize(8) ysize(11)
	ylabel(,nogrid)
	ytick(.5(1)10.5, grid tlstyle(none))
	name(forest_diff_post,replace)
	subtitle(,nobox)
;
if `export' graph export results/forest_diff_post.pdf, replace;


/* Diff, C vs B */
* for talk;
forvalues i=1/5 {;
preserve; 
keep if strpos(data,"`i'")==1;
gen datadata="Data "+data;
forest med low upp if inlist(parm,"muC_`Z'_`Y'") & !prioronly, 
	by(datadata, note("") legend(off) imargin(l=5) ) 
	idvar(model) subvar(commonhet) 
	subwid(.3) lwidth(*2)
	subcol(green purple) subpat(solid) submsym(S S)
	ytitle("Model", size(vlarge)) 
	xline(0, lcol(black))
	xtitle(Log odds ratio (posterior)) 
	xsize(11) ysize(6)
	ylabel(,nogrid labsize(vlarge))
	xlabel(,labsize(vlarge))
	ytick(.5(1)4.5, grid tlstyle(none))
	name(forest_diffCB_post`i',replace)
	scheme(mrcpres)
	subtitle(, nobox size(vlarge))
;
restore;
};

* for paper;
forest med low upp if inlist(parm,"muC_`Z'_`Y'") & !prioronly, 
	id(data) 
	subvar(modhetnum) 
	subwid(.6) 
	subcol($modcols) subpat($modpats) submsym($modmsyms)
	legend(`legend_contents' `legend_location')
	ytitle("Data") 
	xline(0, lcol(black))
	xtitle(Log odds ratio (posterior)) 
	xsize(8) ysize(11)
	ylabel(,nogrid)
	ytick(.5(1)10.5, grid tlstyle(none))
	name(forest_diffCB_post,replace)
	subtitle(,nobox)
;
if `export' graph export results/forest_diffCB_post.pdf, replace;


/* Priors */
forest med low upp if inlist(parm,"muC_`Y'_`X'","muC_`Z'_`X'","logsigA","logsigA_`X'","logsigC_`X'_`Y'") 
		& prioronly & data=="1a", 
	idvars(data)
	subvar(modhetnum) 
	subwid(.6) 
	subcol($modcols) subpat($modpats) submsym($modmsyms)
	by(parm3num, xrescale col(2) note("") legend(`legend_location') imargin(l=2 r=2 t=1 b=1)) 
	legend(`legend_contents') 
	xtitle(Parameter value on log scale) 
	ytitle("")
	xsize(8) ysize(6)
	ylabel(none)
	xlabel(#5)
	name(forest_prior,replace)
	subtitle(,nobox)
;
if `export' graph export results/forest_prior.pdf, replace;


/* Contrast heterogeneity */
forest med low upp if strpos(parm,"logsigC")==1 & !prioronly, 
	id(data) 
	subvar(modhetnum) 
	subwid(.6) 
	subcol($modcols) subpat($modpats) submsym($modmsyms)
	by(parm2, col(3) note("") legend(`legend_location')) 
	legend(`legend_contents') 
	ytitle("Data") 
	xtitle(Log contrast heterogeneity SD) 
	xsize(8) ysize(11)
	ylabel(,nogrid)
	xlabel(-4 -2 0)
	ytick(.5(1)10.5, grid tlstyle(none))
	name(forest_sigC_post,replace)
	subtitle(,nobox)
;

if `export' graph export results/forest_sigC_post.pdf, replace;

/* Arm heterogeneity */
forest med low upp if strpos(parm,"logsigA")==1 & !prioronly, 
	id(data) 
	subvar(modhetnum) 
	subwid(.6) 
	subcol($sigAcols) subpat($sigApats) submsym($sigAmsyms) 
	by(parm2, col(3) note("") legend(`legend_location') xrescale) 
	legend(`legend_contents') 
	ytitle("Data") 
	xtitle(Log arm heterogeneity SD) 
	xsize(8) ysize(11)
	ylabel(,nogrid)
	xlabel(-1 0)
	ytick(.5(1)10.5, grid)
	name(forest_sigA_post,replace)
	subtitle(,nobox) 
;

if `export' graph export results/forest_sigA_post.pdf, replace;
