# Supplementary material for: A comparison of arm‐based and contrast‐based models for network meta‐analysis
Source: Stat Med. 2019 Oct 3;38(27):5197–213. doi: 10.1002/sim.8360 (PMC6899819; doi:10.1002/sim.8360)
Supplement: Supplementary file 2 — SIM_8360‐Supp‐0002‐ABCB_datasharing.zip [file SIM-38-5197-s002.zip › hyp18/hyp18out.do]

// table of all hyp18 results

use results/hyp18analyses, clear
replace parm = "sigC_A_B" if parm=="sigC" 
for var model commonhet parm: sencode X, gen(Xnum)
byvar data: tabdisp parmn commonhetn modeln if !prioronly, c(med low upp) format(%6.4f)
tabdisp parmn commonhetn modeln if prioronly & data=="hyp181a", c(med low upp) format(%6.4f)
