# Supplementary material for: A comparison of arm‐based and contrast‐based models for network meta‐analysis
Source: Stat Med. 2019 Oct 3;38(27):5197–213. doi: 10.1002/sim.8360 (PMC6899819; doi:10.1002/sim.8360)
Supplement: Supplementary file 2 — SIM_8360‐Supp‐0002‐ABCB_datasharing.zip [file SIM-38-5197-s002.zip › hyp18/mygraph.ado]

*! IW 16aug2017
*! 28feb2018 - changed trt names to X Y Z
prog def mygraph
syntax anything [if] [in], [type(string) SCatteroptions(string) RSPikeoptions(string) DIAGonaloptions(string) *]
* treatment names for graph
local X X
local Y Y
local Z Z
tokenize "`anything'"
local mu `1'
local se `2'
forvalues j=1/3 {
	qui gen `mu'`j'l = `mu'`j' - 1.96*`se'`j' `if' `in'
	qui gen `mu'`j'u = `mu'`j' + 1.96*`se'`j' `if' `in'
}
label var `mu'2 "`Y' vs `X' trial"
label var `mu'3 "`Z' vs `X' trial"
#delimit ;
twoway 
	scatter `mu'2 `mu'1 `if' `in', mcol(red) ms(Sh) msize(*3) `scatteroptions' || 
	rspike `mu'2u `mu'2l `mu'1 `if' `in', lcol(red) `rspikeoptions' || 
	rspike `mu'1l `mu'1u `mu'2 `if' `in', lcol(red) horizontal `rspikeoptions' ||
	scatter `mu'3 `mu'1 `if' `in', mcol(blue) ms(O) msize(*3) `scatteroptions' || 
	rspike `mu'3u `mu'3l `mu'1 `if' `in', lcol(blue) `rspikeoptions' || 
	rspike `mu'1l `mu'1u `mu'3 `if' `in', lcol(blue) horizontal `rspikeoptions' ||
	function x, range(`mu'1) lcol(black) `diagonaloptions' ||,
	legend(order(1 4))
	ytitle(Observed `type' in arm `Y' or `Z')
	xtitle(Observed `type' in arm `X')
	`options'
;
#delimit cr
forvalues j=1/3 {
	drop `mu'`j'l `mu'`j'u 
}
end
