# Supplementary material for: A comparison of arm‐based and contrast‐based models for network meta‐analysis
Source: Stat Med. 2019 Oct 3;38(27):5197–213. doi: 10.1002/sim.8360 (PMC6899819; doi:10.1002/sim.8360)
Supplement: Supplementary file 2 — SIM_8360‐Supp‐0002‐ABCB_datasharing.zip [file SIM-38-5197-s002.zip › master.do]

/*
Master analysis for ABCB paper
Ian White, 3may2019
Run time: approx 3-4 hours 
*/

adopath ++ `=c(pwd)'/network  // the network package
adopath ++ `=c(pwd)'/ado      // some other ado files
which network, all

dolog setup         // sets line styles for forest plots


// hyp18: hypothetical data

cd hyp18
cap mkdir bugsfiles
cap mkdir data
cap mkdir results

dolog hyp18create 
	// creates data in current directory
	// draws hyp18allgraph for paper
dolog hyp18analyses 
	// analyses data, creates hyp18analyses.dta in results folder 
	//   and stores bugs files in subdirectory bugsfiles
	// approx 17 minutes per data set = 3 hours total
dolog hyp18out 
	// analyses hyp18analyses.dta: tabulates results
dolog hyp18AC1 
	// analyses hyp18analyses.dta: autocorrelations of results
dolog hyp18forest 
	// analyses hyp18analyses.dta
	// draws figures for paper 


// star: star network

cd ../star
cap mkdir bugsfiles
cap mkdir data
cap mkdir results

dolog staranalysis1 
	// reads star data, saves as star_data.dta in data folder
	// draws star_labbe and star_map figures for paper
dolog star_arm1_setup 
dolog star_arm1_forest 
	// draws star_arm1_forest
dolog staranalysis3 
	// uses star_data.dta, analyses, stores bugs files 
	//    in folder bugsfiles, saves analysis2.dta
	// approx 12 minutes total
dolog starforest 
	// draws star_bayes for paper
