# Supplementary material for: A comparison of arm‐based and contrast‐based models for network meta‐analysis
Source: Stat Med. 2019 Oct 3;38(27):5197–213. doi: 10.1002/sim.8360 (PMC6899819; doi:10.1002/sim.8360)
Supplement: Supplementary file 2 — SIM_8360‐Supp‐0002‐ABCB_datasharing.zip [file SIM-38-5197-s002.zip › network/network.pkg]

v 3
d network: Suite of commands for network meta-analysis
d Program by Ian White
d Version 1.6.0
d Distribution-Date: 3may2019

* Main callable files
f network.ado
f network_setup.ado
f network_import.ado
f network_table.ado
f network_pattern.ado
f network_map.ado
f network_convert.ado
f network_query.ado
f network_unset.ado
f network_meta.ado
f network_rank.ado
f network_sidesplit.ado
f network_forest.ado
f network_compare.ado
f network_bayes.ado

* Help files
f network.sthlp
f network_setup.sthlp
f network_import.sthlp
f network_table.sthlp
f network_pattern.sthlp
f network_map.sthlp
f network_convert.sthlp
f network_query.sthlp
f network_unset.sthlp
f network_meta.sthlp
f network_rank.sthlp
f network_sidesplit.sthlp
f network_forest.sthlp
f network_compare.sthlp
f network_bayes.sthlp

* Subroutines
f network_components.ado
f misspattern.ado
f misspattern.sthlp

* Examples
* Data sets are for Stata v12; smoking.dta updated 12aug2015
f thromb.do
f thromb.dta
f smoking.do
f smoking.dta
f network_bayes_parameters.xlsx
