# Supplementary material for: A comparison of arm‐based and contrast‐based models for network meta‐analysis
Source: Stat Med. 2019 Oct 3;38(27):5197–213. doi: 10.1002/sim.8360 (PMC6899819; doi:10.1002/sim.8360)
Supplement: Supplementary file 2 — SIM_8360‐Supp‐0002‐ABCB_datasharing.zip [file SIM-38-5197-s002.zip › network/network_bayes.ado]

/*
*! version 1.6.0 # Ian White # 3may2019
3may2019
	version number added
5apr2019
	Revised network bayes to match revised paper (and to work!) 
	- now focusses on heterogeneity SDs not variances. 
	Plus new more detailed test program.
19sep2018 
	allowed model(#) as shortcut for model(#XX) to match code in ABCB paper
23jun2018
	rename CB1 as 1CB, etc.
22jun2018
	sigC is default output instead of sigC2
	ditto sigA
21jun2018
	add model 2AB = arm-based model of Piepho et al (2012)
	rename AB as AB4
	simplify inits using new subroutine writeinits
	NB wbstats now copes with parm or parm* - need to check
v1.4 16mar2018: 
	changing parameterisation to match paper:
		W(fR,nu) not W(nu*fR,nu)
	allow prior to be specified for either sigA or sigA2
		but always monitor sigA2
		same for sigC, logsigAmean, logsigCmean
		muA1 now renamed muA
27-28nov2017
	rhoprior(dbeta()) gives sensible starting value.
	tidied up fastac(), fasttrace() and their help entries.
23nov2017
	AB NCH model has mean of inv(SigmaA) proportional to P(rho), not I.
		This aims to uncouple prior for arm heterog from that for contrast heterog.
		New logsigAmean(#) option.
22nov2017
	better label for samples data
	outputs sigA parms for AB NCH model
20nov2017 - runs as post-estimation w/o network setup
version 1.3.3 - Ian White - 13oct2017-18oct2017
	changed subdir and  files options to new savedir(dir[,create])
	changed sigmascale option to logsigCmean = prior mean of log(sigC)
		- more interpretable
		->  DO: also allow user to set prior mean of SigmaC[i,i]
	fast trace and AC plots
	still used from winbugs suite: wbcoda, wbstats, wbdensity 
version 1.3.2 - Ian White - 30aug2017
version 1.3.2.1 - 9oct2017
	ensure studyvar is numeric and 1,2,3,...
	to do this, it sorts on studyvar
version 1.3.2 - 30aug2017
	correct the ABcommonhet model
version 1.3.1 - 28-29aug2017: 
	change varnames to reflect paper:
	move scalars representing priors into model file (but not N etc.)
	wrote help file and tidied up options
version 1.3.0 - Ian White 17aug2017
8dec2016 nmabayes2.ado 

TO DO
    how can I output credible limits?
	improve post-estimation
		- currently requires network data
		- errors with different models
		- report all parms saved
	find better way to de-augment the data
    does it work for multiple chains?
    update to wbs*.ado
    allow trials with >3 arms in LA [see notes]
    optionally output all differences (e.g. C-B)
    slicker names for graphs - requires parsing `trace2' to detect cgoptions()
	make it store name for future reference - but not as rclass (which is where wbstats are returned)
	drop gen.inits() 
		- find out why it's needed for model(3CB)
		- choose inits for invSigmaA
	need to save results for replay mode (fails for model 4AB?)
	utility to look at logsigC instead of sigC?
	should default name = model?
	wbac produces nasty plots
	consider using fast tracei.ado
	allow direct specification of mean of inverse Wisharts (rather than via mean of logsigC)
	check whether ref() is respected

NOTE
	sigC2 is scalar (with prior sigC2prior)
	SigmaC is matrix (with prior proportional to exp(logsigC2mean)

PROBLEMS
    in LA and LAplus, sometimes winbugs runs but ends with TRAP 60 (postcondition violated)
		and doesn't output to CODA 
		- I think this is due to working in dropbox
		- not found working on hard disk
	can't set seed in winbugs batch mode

*/

prog def network_bayes

* some prior options require upper case: check for use of lower case
local prior_options_respect_case /// 
	alphaAprec muAprec muCprec sigAprior sigA2prior ///
		/// priors for main effects
	sigCprior sigC2prior rhoprior logsigCmean logsigC2mean ///
	logsigAmean logsigA2mean df ///
		// priors for heterogeneity variances
foreach option of local prior_options_respect_case {
	local prior_options `prior_options' `option'(string)
	local loweroption = lower("`option'")
	if "`loweroption'" == "`option'" continue	
	syntax, [`loweroption'(string) *]
	if !missing("``loweroption''") {
		di as error "Option `loweroption'() not allowed - please use `option'()"
		exit 198
	}
}

* main parsing

syntax, [ ///
	name(name) model(string) noCOMmonhet PRIORonly /// model specification
	seed(int 0) BUrnin(int 1000) UPdates(int 1000) THin(int 1) dryrun /// MCMC 
	WINBUGSdir(string) PARMs(string) Quitbugs noTImer SAVedir(string) /// WinBUGS
    `prior_options' /// prior options (from above)
	ac AC2(string) notrace TRACE2(string) DENsity DENsity2(string) nostats clear /// output options
	debug /// undocumented options
	]

if mi("`name'") local name network_bayes

* where files are stored: savedir = stata name of directory, filepath = full path
if !mi("`savedir'") {
	local wd = c(pwd)
	local 0 `savedir'
	syntax anything, [Create]
	if !mi("`create'") {
		cap cd `anything'
		if _rc {
			mkdir `anything'
			di as text "Directory `anything' created"
			qui cd `anything'
		}
	}
	else qui cd `anything'
	local filepath = c(pwd)
	qui cd `wd'
	local savedir `anything'
	local endsavedir = substr("`savedir'",length("`savedir'"),1)
	if "`endsavedir'" == "\" local savedir = substr("`savedir'",1,length("`savedir'")-1)+"/"
	else if "`endsavedir'" != "/" local savedir `savedir'/
}
else {
	local filepath = c(pwd)
}
local filepath `filepath'/

* models
if "`model'"=="1" local model 1CB
if "`model'"=="2" local model 2CB
if "`model'"=="3" local model 3CB
if "`model'"=="4" local model 4AB
local modellist 1CB 2CB 3CB 2AB 4AB
if !`: list model in modellist' {
    di as error "Model `model' not yet allowed"
    exit 198
}

* recode commonhet as 0/1
local commonhet = mi("`commonhet'") 
local commonhetname = cond(`commonhet',"Common","Non-common")
local commonhetabb = cond(`commonhet',"CH","NCH")
if inlist("`model'", "1CB") & !`commonhet' {
	di as error "Option nocommonhet not allowed with model 1CB"
	exit 198
}
if mi("`quitbugs'") local timer notimer

* parms to monitor
local setsigA  = ("`model'"=="4AB" & `commonhet') | "`model'"=="3CB"
local setSigmaA = "`model'"=="4AB" & !`commonhet'

if !mi("`prioronly'") {
	local trace notrace
	local burnin 0
	local thin 1
}
* check for heterogeneity priors on both SD and variance scales
foreach option2 in sigA2prior logsigA2mean sigC2prior logsigC2mean {
	local option = subinstr("`option2'","2","",1)
	if !mi("``option''") & !mi("``option2''") {
		di as error "Can't have both `option'() and `option2'()
		exit 198
	}
}
// END OF PARSING

// LOAD SAVED NETWORK PARAMETERS
foreach thing in `_dta[network_allthings]' {
	local `thing' : char _dta[network_`thing']
}
local NT = `dim'+1

// OUTPUT SOME INFORMATION
local col2 as result _col(31)
di as text _n "*** Network bayes (Warning: program under development) ***"

// START ANALYSIS
preserve
foreach type in data scalars inits model script coda log {
	local `type'file = subinstr(`"`filepath'`name'_`type'"',"\","/",.)
}

if "`model'"!="" {
	if mi("`allthings'") {
		di as error "Data are not in network format: use network setup|import"
		exit 459
	}
	* PREPARE AND OUTPUT PRIOR PARAMETERS
	di as text "Model:" `col2' "`model'"
	di as text "Heterogeneity:" `col2' "`commonhetname'"
	di as text "Sampling from:" `col2' cond("`prioronly'"=="","Posterior","Prior")
	* possible parameters
	local modelparms alphaA muA muC sigA sigC logsigA logsigC df rho // need priors if present
	* which parameters are used (coded 0/1)
	local hasalphaA  = inlist("`model'","1CB","2CB","2AB") 
	local hasmuA     = inlist("`model'","2AB","3CB","4AB") 
	local hasmuC     = !inlist("`model'","4AB")
	local hassigA    = inlist("`model'","3CB")
	local hassigC    = `commonhet'
	local haslogsigA = inlist("`model'","4AB") & !`commonhet'
	local haslogsigC = !`commonhet'
	local hasdf      = !`commonhet'
	local hasrho     = inlist("`model'","4AB") & `commonhet'
	local hasdeltaC  = inlist("`model'","1CB","2CB","3CB")
	local hasetaA    = inlist("`model'","2AB","4AB") 
	* how their priors are specified (prec=precision only, prior=full prior)
	local alphaAspec  prec  
	local muAspec     prec     
	local muCspec     prec     
	local sigAspec    prior   
	local sigCspec    prior   
	local logsigAspec mean 
	local logsigCspec mean 
	local dfspec      // yes, blank
	local rhospec     prior    
	* has<parm>=2 if priors specified for squared form
	foreach parm in sigA sigC logsigA logsigC {
		if `has`parm'' & !mi("``parm'2``parm'spec''") local has`parm' = 2 
	}
	* defaults for prior parameters
	local alphaAdefault   0.001
	local muAdefault      0.001 
	local muCdefault      0.001
	local sigAdefault     dunif(0,10)
	local sigCdefault     dunif(0,10)
	local logsigCdefault  0
	local logsigAdefault  0
	local dfdefault       = `NT' - 1 + inlist("`model'","2AB","4AB")
	local rhodefault      dunif(0,1)
	* check on code
	foreach parm of local modelparms {
		if mi(`has`parm'',"`parm`spec''","`parm`default''") {
			di as error "Program error for parm `parm'"
			exit 498
		}
	}
	* set up prior parameters and output
	foreach parm of local modelparms {
		local spec ``parm'spec'
		local default ``parm'default'
		if `has`parm'' {
			local two = cond(`has`parm''==2,"2","")
			if !mi("`debug'") {
				di "Parameter `parm': spec=`spec', default= `default', two=`two'
			}
			if mi("``parm'`two'`spec''") local `parm'`two'`spec' `default'
			di as text "`parm'`two'`spec':" `col2' "``parm'`two'`spec''" _c
			if "``parm'`two'`spec''" == "`default'" di " (default)" _c
			di
		}
		else if !mi("``parm'`spec''") {
			di as error "Option `parm'`spec'(``parm'`spec'') ignored
			local `parm'`spec'
		}
		else if !mi("``parm'2`spec''") {
			di as error "Option `parm'2`spec'(``parm'2`spec'') ignored
			local `parm'2`spec'
		}
	}
	if !mi("`logsigA2mean'") local logsigAmean = `logsigA2mean'/2
	if !mi("`logsigC2mean'") local logsigCmean = `logsigC2mean'/2

	* OPEN FILES
	foreach type in data scalars inits model script {
		local `type'file ``type'file'.txt
		cap file close `type'
		qui file open `type' using "``type'file'", write text replace
	}

    * GET DATA IN DESIRED FORMAT
    if "`format'" != "standard" network convert standard
    if "`outcome'" == "count" {
		local vars `d' `n'
		if "`measure'"=="Log odds ratio" local link logit
		else exit 497
	}
    else if "`outcome'" == "quantitative" local vars `mean' `sd' `n'
    else exit 498
    * de-augment
    if "`outcome'" == "count" {
        tempvar isaug
        gen `isaug'=0
        forvalues i=0/`=`maxarms'-1' {
            qui replace `isaug'=1 if `d'`i' != round(`d'`i',1)
        }
        forvalues i=0/`=`maxarms'-1' {
            qui replace `d'`i' = floor(`d'`i') if `isaug'
            qui replace `n'`i' = `n'`i' - 1    if `isaug'
        }
        drop `isaug'
    }
	* ensure studyvar is numeric 1,2,3,...
	tempvar studyvar2
	sort `studyvar'
	gen `studyvar2' = sum(`studyvar'!=`studyvar'[_n-1])
	drop `studyvar'
	rename `studyvar2' `studyvar'
	
	* PREPARE FOR RESHAPE
    local keep `studyvar'
    tempvar trtvar trtnum
    forvalues i=0/`=`maxarms'-1' {
    	foreach thing of local vars {
            local keep `keep' `thing'`i'
        }
        qui gen `trtvar'`i' = word(`design',`i'+1)
        local keep `keep' `trtvar'`i'
    }
	keep `keep'
    local i 0
    foreach trt in `ref' `trtlistnoref' {
        local ++i
    	local trt`i' `trt'
        cap confirm number `trt'
        if _rc local string string
    }
	local NT `i'
    tempvar arm
    qui reshape long `vars' `trtvar', i(`studyvar') j(`arm') `string'
    drop `arm'

    qui drop if mi(`trtvar')
    if !mi("`string'") {
    	qui gen `trtnum' = .
    	forvalues i = 1/`NT' {
    		qui replace `trtnum' = `i' if `trtvar' == "`trt`i''"
    	}
    	drop `trtvar'
        rename `trtnum' `trtvar'
    }
	else qui destring `trtvar', replace

    if "`outcome'" == "count" local vars2 r n
    else if "`outcome'" == "quantitative" local vars2 mean sd n
	rename (`studyvar' `trtvar' `vars') (s t `vars2')
	sort s t
    if "`model'"=="1CB" {
    	egen b=min(t), by(s)
    	by s: gen m = _n
    	summ m, meanonly
		local mmax = r(max)
		if `mmax'>2 local lavars b m
		else local lavars b 
    }
	* # ARMS, # STUDIES,# TREATMENTS
    local N = _N
	qui summ s
	local NS = r(max)
    * WRITE DATA OUT IN WINBUGS FORMAT
    forvalues i=0/`N' {
        foreach var in s t `vars2' `lavars' {
            if `i'==0 file write data %10s "`var'[] " 
            else file write data %9.0f "`=`var'[`i']' " 
        }
        file write data _n
    }
    file write data "END" _n

	// WRITE MODEL
	local fwm  file write model
	local fwm0 file write model _col(1)
	local fwm1 file write model _col(5)
	local fwm2 file write model _col(9)
	local fwm3 file write model _col(13)
	local commonhetnameupper = upper("`commonhetname'")
	`fwm0' "## NMA MODEL `model' WITH `commonhetnameupper' HETEROGENEITY" _n
	if "`prioronly'"=="prioronly" `fwm0' "## PRIOR ONLY" _n
	`fwm0' "## WRITTEN BY NETWORK_BAYES.ADO AT `=c(current_time)' ON `=c(current_date)' " _n
	`fwm0' "## In this code:" _n
	if "`outcome'" == "count" `fwm0' "##   Data s[], r[], n[] represent Stata variables `studyvar', `d', `n'" _n
	if "`outcome'" == "quantitative" `fwm0' "##   Data s[], mean[], sd[], n[] represent Stata variables `studyvar', `mean', `sd', `n'" _n
    `fwm0' "##   Scalars N=`N', NS=`NS', NT=`NT' are #arms, #studies, #treatments" _n
	
	`fwm0' _n "model {" _n
	
	`fwm1' _n "## LINK DATA TO THETA" _n
	`fwm1' "for (o in 1:N) {" _n
	if "`outcome'"=="count" `fwm2' "r[o] ~ dbin(theta[o],n[o])" _n
	if "`outcome'"=="quantitative" {			
		`fwm2' "mean[o] ~ dnorm(theta[o], prec[o])" _n
		`fwm2' "prec[o] <- n[o]/pow(sd[o],2)" _n
    }
    `fwm1' "}" _n

	`fwm1' _n "## MODEL THETA" _n
	`fwm1' "for (o in 1:N) {" _n
	if !mi("`link'") `fwm2' "`link'(theta[o]) <- "
	else `fwm2' "theta[o] <- "
	if "`prioronly'"=="prioronly" `fwm' "0*(" 
	if "`model'"=="1CB" {
		`fwm' "alphaA[s[o]] + deltaC[o]*(1-equals(t[o],b[o]))" 
    }
	else if "`model'"=="2AB" {
		`fwm' "alphaA[s[o]] + muC[t[o]] + etaA[s[o],t[o]]" 
    }
	else if "`model'"=="4AB" {
		`fwm' "muA[t[o]] + etaA[s[o],t[o]]" 
    }
	else {
		`fwm' "alphaA[s[o]] + deltaC[s[o],t[o]]" 
    }
	if "`prioronly'"=="prioronly" `fwm' ")" 
	`fwm' _n
    `fwm1' "}" _n
	
	`fwm1' _n "## MODEL STUDY MAIN EFFECTS" _n
	if inlist("`model'","1CB","2CB","2AB") {
		`fwm1' "for (i in 1:NS) {" _n
		`fwm2' "alphaA[i] ~ dnorm(0, `alphaAprec')" _n
		`fwm1' "}" _n
	}
	else if "`model'"=="3CB" {
		`fwm1' "for (i in 1:NS) {" _n
		`fwm2' "alphaA[i] ~ dnorm(muA, invsigA2)" _n
		`fwm1' "}" _n
		`fwm1' "muA ~ dnorm(0, `muAprec')" _n
		`fwm2' "## muA is overall mean for reference arm" _n
		`fwm1' "invsigA2 <- 1/sigA2" _n
		if `hassigA'==2 {
			`fwm1' "sigA2 ~ `sigA2prior'" _n
			`fwm1' "sigA <- sqrt(sigA2)" _n
		}
		else {
			`fwm1' "sigA2 <- pow(sigA,2)" _n
			`fwm1' "sigA ~ `sigAprior'" _n
		}
	}
	else if "`model'"=="4AB" {
		`fwm1' "## (none)" _n
	}

	if "`model'"!="4AB" {
		`fwm1' _n "## MODEL OVERALL TREATMENT EFFECTS" _n
		`fwm1' "muC[1] <- 0" _n
		`fwm1' "for (k in 2:NT) {" _n
		`fwm2' "muC[k] ~ dnorm(0, `muCprec')" _n
		`fwm1' "}" _n
	}
	else {
		`fwm1' _n "## MODEL OVERALL TREATMENT MEANS" _n
		`fwm1' "for (k in 1:NT) {" _n
		`fwm2' "muA[k] ~ dnorm(0, `muAprec')" _n
		`fwm2' "## useful summaries" _n
		`fwm2' "muC[k] <- muA[k] - muA[1]" _n
		`fwm1' "}" _n
	}


	`fwm1' _n "## MODEL HETEROGENEITY EFFECTS" _n
	if "`model'"=="1CB" {
		`fwm1' "for (o in 1:N) {" _n
		`fwm2' "deltaC[o] ~ dnorm(md[o], taud[o])" _n
		if `mmax'==2 `fwm2' "md[o] <- muC[t[o]] - muC[b[o]]" _n
		else         `fwm2' "md[o] <- muC[t[o]] - muC[b[o]] + offset[o]" _n
		if `mmax'==2 `fwm2' "taud[o] <- 1/sigC2" _n
		else {
			`fwm2' "taud[o] <- (1/sigC2) * (1 + step(m[o]-3)*(1-2/m[o]))" _n
			`fwm2' "## includes variance correction for multi-arm studies" _n
		}
    	`fwm1' "}" _n
		if `mmax'>2 {
			`fwm1' "## mean correction for multi-arm studies" _n
			`fwm1' "offset[1] <- 0" _n
			`fwm1' "offset[2] <- 0" _n
			`fwm1' "for (o in 3:N) {" _n
			`fwm2' "offset[o] <- step(m[o]-3) * ( (m[o]-2)*offset[o-1] + (deltaC[o-1]-muC[t[o-1]]+muC[b[o-1]]) ) /(m[o]-1)" _n
			`fwm1' "}" _n
		}
    }
	else if inlist("`model'","2AB","4AB") {
	    `fwm1' "for (i in 1:NS) { " _n
        `fwm2' "etaA[i,1:NT] ~ dmnorm(zero[1:NT], invSigmaA[1:NT,1:NT])" _n
    	`fwm1' "}" _n
	    `fwm1' "for (k in 1:NT) { " _n
        `fwm2' "zero[k] <- 0" _n
    	`fwm1' "}" _n
	}
	else {
	    `fwm1' "for (i in 1:NS) { " _n
        `fwm2' "deltaC[i,1] <- 0" _n
        `fwm2' "deltaC[i,2:NT] ~ dmnorm(muC[2:NT], invSigmaC[1:NT-1,1:NT-1])" _n
    	`fwm1' "}" _n
    }

	if `commonhet' {
		`fwm1' _n "## PRIOR FOR COMMON HETEROGENEITY VARIANCE" _n
		if inlist("`model'","1CB") {
		}
		else if inlist("`model'","2CB","3CB") {
			`fwm1' "for (k in 1:NT-1) {" _n
			`fwm2' "for (l in 1:NT-1) {" _n
			`fwm3' "invSigmaC[k,l] <- 2 * (equals(k,l) - 1/NT) / sigC2" _n // invsigC2*inv(P)
			`fwm3' "## this is the inverse of sigC2 * P" _n
			`fwm3' "## where P is (NT-1)x(NT-1) matrix of diagonal 1's" _n
			`fwm3' "## and off-diagonal 0.5's" _n
			`fwm2' "}" _n
			`fwm1' "}" _n
	   }
		else if inlist("`model'","2AB") {
			`fwm1' "for (k in 1:NT) {" _n
			`fwm2' "for (l in 1:NT) {" _n
			`fwm3' "invSigmaA[k,l] <- 2 * equals(k,l) / sigC2" _n 
			`fwm2' "}" _n
			`fwm1' "}" _n
	   }
		else if inlist("`model'","4AB") {
			`fwm1' "for (k in 1:NT) {" _n
			`fwm2' "for (l in 1:NT) {" _n
			`fwm3' "invSigmaA[k,l] <- (2/sigC2) * ( equals(k,l) - rho / (1-rho+NT*rho) )" _n
			`fwm3' "## exchangeable correlation structure" _n
			`fwm2' "}" _n
			`fwm1' "}" _n
			`fwm1' "rho ~ `rhoprior' ## correlation in compound symmetrical SigmaA" _n
		}
		else di as error "Program error: model not coded"
		if `hassigC'==2 `fwm1' "sigC2 ~ `sigC2prior' ## contrast heterogeneity variance" _n
		else {
			`fwm1' "sigC2 <- pow(sigC,2)" _n
			`fwm1' "sigC ~ `sigCprior' ## contrast heterogeneity SD" _n
		}
		if inlist("`model'","4AB") | `hassigC'==2 `fwm1' "## useful summaries" _n
		if inlist("`model'","4AB") `fwm1' "sigA <- sqrt(sigC2 / (2*(1-rho))) ## arm heterogeneity SD" _n
		if `hassigC'==2 `fwm1' "sigC <- sqrt(sigC2)" _n
	}
	else {
		`fwm1' _n "## PRIOR FOR NON-COMMON HETEROGENEITY VARIANCE" _n
		if inlist("`model'","2CB","3CB") {
			if `df'==0 {
				di as text "Taking df=NT-1"
				local df = `NT'-1
			}
			if `df'<`NT'-1 {
				di as error "`model' model requires df>#treatments-1
				exit 498
			}
			local sigmascale = 2 * exp( 2*`logsigCmean' + digamma((`df'-`NT'+2)/2))
			`fwm1' "SigmaC.nu <- `df'" _n
			`fwm1' "SigmaC.f <- `sigmascale'" _n
			`fwm1' "for (k in 1:NT-1) {" _n
			`fwm2' "for (l in 1:NT-1) {" _n
			`fwm3' "SigmaC.R[k,l] <- SigmaC.f * (equals(k,l)+1) / 2" _n 
			`fwm3' "    ## SigmaC.R = SigmaC.f * P(1/2)" _n 
			`fwm2' "}" _n
			`fwm1' "}" _n
			`fwm1' "invSigmaC[1:NT-1,1:NT-1] ~ dwish(SigmaC.R[1:NT-1,1:NT-1], SigmaC.nu)" _n
			`fwm1' "    ## E[invSigmaC] = inv((SigmaC.f/SigmaC.nu) * P(1/2))" _n
			`fwm1' "" _n
			`fwm1' "## useful summaries" _n
			`fwm1' "SigmaC[1:NT-1,1:NT-1] <- inverse(invSigmaC[1:NT-1,1:NT-1])" _n
			`fwm1' "sigC[1,1] <- 0" _n
			`fwm1' "for (k in 2:NT) {" _n
			`fwm2' "sigC[k,1] <- sqrt(SigmaC[k-1,k-1])" _n
			`fwm2' "sigC[1,k] <- sqrt(SigmaC[k-1,k-1])" _n
			`fwm2' "for (l in 2:NT) {" _n
			`fwm3' "sigC[k,l] <- sqrt(SigmaC[k-1,k-1]+SigmaC[l-1,l-1]-2*SigmaC[k-1,l-1])" _n
			`fwm3' "## contrast heterogeneity variance for k vs l" _n
			`fwm2' "}" _n
			`fwm1' "}" _n 
		}
		else if inlist("`model'","2AB") {
			if `df'==0 {
				di as text "Taking df=NT"
				local df = `NT'
			}
			if `df'<`NT' {
				di as error "`model' model requires df>#treatments
				exit 498
			}
			local sigmascale = exp(2*`logsigCmean' + digamma((`df'-`NT'+1)/2))
			`fwm1' "invSigmaA[1:NT,1:NT] ~ dwish(SigmaA.R[1:NT,1:NT], SigmaA.nu)" _n
			`fwm1' "SigmaA.nu <- `df'" _n
			`fwm1' "SigmaA.f <- `sigmascale'" _n
			`fwm1' "for (k in 1:NT) {" _n
			`fwm2' "for (l in 1:NT) {" _n
			`fwm3' "SigmaA.R[k,l] <- SigmaA.f * equals(k,l)" _n
			`fwm2' "}" _n
			`fwm1' "}" _n
			`fwm1' "" _n
			`fwm1' "## useful summaries" _n
			`fwm1' "SigmaA[1:NT,1:NT] <- inverse(invSigmaA[1:NT,1:NT])" _n
			`fwm1' "for (k in 1:NT) {" _n
			`fwm2' "for (l in 1:NT) {" _n
			`fwm3' "sigC[k,l] <- sqrt(SigmaA[k,k]+SigmaA[l,l]-2*SigmaA[k,l])" _n
			`fwm3' "    ## contrast heterogeneity SD for k vs l" _n
			`fwm2' "}" _n
			`fwm1' "}" _n
		}
		else if inlist("`model'","4AB") {
			if `df'==0 {
				di as text "Taking df=NT"
				local df = `NT'
			}
			if `df'<`NT' {
				di as error "`model' model requires df>#treatments
				exit 498
			}
			local sigmascale = 2 * exp(2*`logsigAmean' + digamma((`df'-`NT'+1)/2))
			local r = 1 - 0.5*exp(2*`logsigCmean' - 2*`logsigAmean')
			`fwm1' "SigmaA.nu <- `df'" _n
			`fwm1' "SigmaA.f <- `sigmascale'" _n
			`fwm1' "SigmaA.r <- `r'" _n
			`fwm1' "invSigmaA[1:NT,1:NT] ~ dwish(SigmaA.R[1:NT,1:NT], SigmaA.nu)" _n
			`fwm1' "    ## E[invSigmaA] = inv((SigmaA.f/SigmaA.nu) * P(SigmaA.r))" _n
			`fwm1' "for (k in 1:NT) {" _n
			`fwm2' "for (l in 1:NT) {" _n
			`fwm3' "SigmaA.R[k,l] <- SigmaA.f * ((1-SigmaA.r)*equals(k,l)+SigmaA.r)" _n
			`fwm3' "    ## SigmaA.R = SigmaA.f * P(SigmaA.r)" _n
			`fwm2' "}" _n
			`fwm1' "}" _n
			`fwm1' "" _n
			`fwm1' "## useful summaries" _n
			`fwm1' "SigmaA[1:NT,1:NT] <- inverse(invSigmaA[1:NT,1:NT])" _n
			`fwm1' "for (k in 1:NT) {" _n
			`fwm2' "sigA[k] <- sqrt(SigmaA[k,k]) ## arm heterogeneity SD for k" _n 
			`fwm2' "for (l in 1:NT) {" _n
			`fwm3' "sigC[k,l] <- sqrt(SigmaA[k,k]+SigmaA[l,l]-2*SigmaA[k,l])" _n
			`fwm3' "    ## contrast heterogeneity SD for k vs l" _n
			`fwm2' "}" _n
			`fwm1' "}" _n
		}
		else di as error "Program error: model not coded"
	}
	`fwm0' _n "}" _n

    * WRITE SCALARS OUT IN WINBUGS FORMAT
	file write scalars "list(N=" (`N') ", NS=" (`NS') ", NT=" (`NT') ")" _n

    * WRITE INITS OUT IN WINBUGS FORMAT
	file write inits "list(" _n
	* inits for parms with arbitrary prior
	* middle of a uniform, otherwise 1
    foreach parm in sigC sigA rho {
		if !`has`parm'' continue
		local parm2 = cond(`has`parm''==2,"`parm'2","`parm'")
    	local 0, ``parm2'prior'
		syntax, [dunif(string) dbeta(string) *]
		local `parm2' 1
		if !mi("`dunif'") {
			tokenize "`dunif'", parse(",")
			if `1'>=1 | `3'<=1 local `parm2' = (`1' + `3')/2
		}
		if !mi("`dbeta'") {
			tokenize "`dbeta'", parse(",")
			local `parm2' = `1' / (`1' + `3')
		}
    	file write inits "`parm2'=" (``parm2'') "," _n
    }
	* inits for alphaA/muA
	if `hasalphaA' writeinits alphaA, dim(`NS')
	if `hasmuA' {
		if "`model'"=="3CB" writeinits muA
		else if "`model'"=="4AB" writeinits muA, dim(`NT')
	}
	* inits for muC
	if `hasmuC' writeinits muC, dim(`NT') na(1)
	* end of inits
	* inits for etaA
	if `hasetaA' writeinits etaA, dim(`NS',`NT') 
	* inits for deltaC
	if `hasdeltaC' {
		if "`model'" == "1CB" writeinits deltaC, dim(`N')
		else writeinits deltaC, dim(`NS',`NT') na(.,1) 
	}
	* inits for invSigmaA: to be done (not needed?)
	file write inits ")" _n
	
	* PARAMETERS OF INTEREST
	local extraparms `parms'
	local parms muC sigC
	if `setSigmaA' | `setsigA' local parms `parms' sigA
	local setparms : list parms | extraparms

    * WRITE WINBUGS SCRIPT
    file write script "## SCRIPT TO FIT NMA MODEL `model' WITH `commonword' HETEROGENEITY" _n
	if "`prioronly'"=="prioronly" file write script  "## PRIOR ONLY" _n
	file write script "## WRITTEN BY NETWORK_BAYES.ADO AT `=c(current_time)' ON `=c(current_date)' " _n(2)
    file write script "display('log')" _n
    file write script "check('`modelfile'')" _n
    file write script "data('`datafile'')" _n
    file write script "data('`scalarsfile'')" _n
    file write script "compile(1)" _n
    file write script "inits(1,'`initsfile'')" _n
    file write script "gen.inits()" _n
    file write script "update(`burnin')" _n
    foreach setparm of local setparms {
		file write script "set(`setparm')" _n
	}
    file write script "thin.samples(`thin')" _n
    file write script "update(`updates')" _n
    file write script "coda(*,'`codafile'')" _n
    file write script "save('`logfile'.txt')" _n
    if !mi("`quitbugs'") file write script "quit()" _n
    else file write script _n
	
	di as text "Writing files ..." _c
	foreach type in data scalars inits model script {
		file close `type'
		di as text _col(19) "`type' to `savedir'`name'_`type'.txt"
	}
	
	if "`dryrun'"=="dryrun" {
		di "End of dry run. Files are written but WinBUGS has not run."
		exit
	}
	
    * ERASE PREVIOUS RESULTS
    cap erase `filepath'`name'_codaIndex.txt
    if !_rc forvalues i=1/99 {
        cap erase `filepath'`name'_coda`i'.txt
        if _rc continue, break
    }
    
    * RUN WINBUGS
	di as text "Running Winbugs ... " _c
	if "`timer'"!="notimer" {
		timer clear 99
		timer on 99
	}
	if mi("`winbugsdir'") local winbugsdir C:\WinBUGS14\
	shell "`winbugsdir'WinBUGS14.exe" /PAR "`scriptfile'"
	
    cap confirm file `filepath'`name'_codaIndex.txt
    if _rc {
        di as error "Winbugs run failed"
        exit 498
    }
	di as text "finished" _c
	if "`timer'"!="notimer" {
		timer off 99
		qui timer list 99
		di as text " (run time " as result r(t99) as text " seconds)"
		timer clear 99
	}
	else di

    // READ CODA DATA
    wbcoda, root(`filepath'`name'_coda) clear
    * rename contrasts
    if !mi("`debug'") summ
    forvalues i = 2/`NT' { // assumes muC is a NT-1 vector
    	rename muC_`i' muC_`trt`i''_`ref'
    	label var muC_`trt`i''_`ref' "Mean diff `trt`i'' vs `ref'"
    }
    if "`model'"=="4AB" {
        drop muC_1 
		if !`commonhet' drop sigC_1_1
    }
    if !`commonhet' { // assumes sigC is a NT by NT matrix
        forvalues i = 1/`NT' {
            forvalues j = 1/`NT' {
                if `i'==1 & `j'==1 & "`model'"!="2AB" continue
                rename sigC_`i'_`j' sigC_`trt`i''_`trt`j''
                label var sigC_`trt`i''_`trt`j'' "Het SD, contrast `trt`j'' vs `trt`i''"
                if `j'<=`i' drop sigC_`trt`i''_`trt`j''
            }
        }
    }
    else label var sigC "Het SD (all contrasts)"

    if `setsigA' {
		if "`model'"=="4AB" {
			label var sigA "Het SD" // leave as sigA for model 4
		}
		else if "`model'"=="3CB" {
			rename sigA sigA_`ref'  
			label var sigA_`ref' "Het SD, arm `trt1'"
		}
		else di as error "Program error"
	}
    if `setSigmaA' {
		forvalues i = 1/`NT' {
			rename sigA_`i' sigA_`trt`i''
			label var sigA_`trt`i'' "Het SD, arm `trt`i''"
		}
	}
	local sampledfrom = cond("`prioronly'"=="","posterior","prior")
	label data "Sample from `sampledfrom': model `model' `commonhetabb'; burnin `burnin', thin `thin'"
    qui save `savedir'`name'_sample, replace
    di as text "Bugs output saved in `savedir'`name'_sample.dta"
}
else {
	cap use `savedir'`name'_sample, clear
	if _rc {
		di as error "No model statement, and no saved results found in `savedir'`name'_sample"
		exit 498
	}
	di as text "Using results stored in " as result "`savedir'`name'_sample.dta"
}

// OUTPUT RESULTS
di as text "" _c // just gets font right for next
* identify parms of interest
if `commonhet' local outparms muC_* sigC
else local outparms muC_* sigC_*
if `setsigA' {	
	if "`model'"=="3CB" local outparms `outparms' sigA_`ref'
	else local outparms `outparms' sigA
}
if `setSigmaA' local outparms `outparms' sigA_*
local outparms : list outparms | extraparms
* check if any parm should be replaced by parm*
foreach parm of local outparms {
	cap unab junk : `parm'
	if !_rc { // var or varlist exists as named
		local wbparms0 `wbparms0' `parm'
		continue
	}
	cap unab junk : `parm'*
	if !_rc {
		local wbparms0 `wbparms0' `parm'*
		continue
	}
	di as error "Program error: parameter `parm' not found"
}
* check if any parm has zero variance (crashed wbstats)
foreach parm of local wbparms0 {
	qui summ `parm'
	if r(sd)==0 {
		di as error "Parameter `parm' does not vary - ignored"
	}
	else local wbparms `wbparms' `parm'
}
* do results
if mi("`stats'") wbstats `wbparms'
if !mi("`ac'`ac2'") fastac `wbparms', `ac2'
if mi("`trace'") fasttrace, `trace2'
if !mi("`density'`density2'") wbdensity `wbparms', `density2'

// RESTORE OR NOT
if !mi("`clear'") {
	restore, not
	di as text "Bugs output is now loaded into memory"
}

end

****************** END OF NETWORK_BAYES *********************************************

********************* PROGRAM FASTTRACE ******************************************

prog def fasttrace
// quick trace
syntax [anything] [using/] [if] [in], [title(passthru) note(passthru) byopts(string) *]
preserve
if !mi("`using'") qui use `using', clear
if !mi("`anything'") qui keep order `anything'
if !mi("`if'`in'") qui keep `if' `in'
rename (*) (value*)
rename valueorder order
qui reshape long value, i(order) j(parm) string
line value order, by(parm, yrescale note("") `byopts' `title' `note') ///
	xtitle("Samples") ytitle("") `options'
end

********************* PROGRAM FASTAC ******************************************

prog def fastac
// quick trace
syntax [anything] [using/] [if] [in], ///
	[title(passthru) note(passthru) LAGs(int 40) SEParate *]
preserve
if !mi("`using'") qui use `using', clear
if !mi("`anything'") qui keep order `anything'
else {
	unab allvars : _all
	local dropvars order
	local anything : list allvars - dropvars
}
if !mi("`if'`in'") qui keep `if' `in'
tempname post
tempfile file
postfile `post' str20 parm lag corr using `file'
tempvar lagvar
qui gen `lagvar'=.
foreach parm of varlist `anything' {
	qui gen corr`parm'=.
	forvalues lag=1/`lags' {
		qui replace `lagvar'=`parm'[_n-`lag']
		qui corr `parm' `lagvar'
		qui replace corr`parm'=r(rho) in `lag'
	}
	local corrlist `corrlist' corr`parm'
	label  var corr`parm' "`parm'"
}
qui keep in 1/`lags'
keep `corrlist'
gen lag=_n
local opts1 xtitle("Lags") ytitle("Autocorrelation") ///
		yscale(range(0 1)) ylabel(0(0.2)1)
if mi("`separate'") {
	line `corrlist' lag, `opts1' `title' `note' `options' 
}
else {
	qui reshape long corr, i(lag) j(parm) string
	line corr lag, by(parm, note("") `title' `note') ///
		`opts1' `options' 
}
end

********************* PROGRAM WRITEINITS ******************************************

/*
Example of use:
	file open inits using zinits.txt, write replace
	writeinits A, dim(24,4) na(.,1)
	writeinits B, dim(6) value(1) na(3)
	writeinits C, value(2)
	file close inits
*/
prog def writeinits
syntax name, [dim(string) value(real 0) na(string) IDentity]
local name `namelist'
if mi("`dim'") {
	if !mi("`na'") exit198 "writeinits: can't have na() without dim()"
	local dims 0
}
else {
	tokenize "`dim'", parse(",")
	if !mi("`4'") exit198 "dim() too long"
	if !inlist("`2'","",",") exit198 "writeinits: wrong dim()"
	if mi("`3'") {
		local dims 1
		local n1 `1'
		if !mi("`na'") {
			tokenize "`na'", parse(",")
			if "`2'"!="" exit198 "writeinits: wrong dim() for 1dim"
			local na1 `1'
		}
		else local na1 .
	}
	else {
		local dims 2
		local n1 `1'
		local n2 `3'
		if !mi("`na'") {
			tokenize "`na'", parse(",")
			if "`2'"!="," exit198 "writeinits: wrong dim() for 2dim"
			local na1 `1'
			local na2 `3'
		}
		else {
			local na1 .
			local na2 .
		}
	}
}
if !mi("`identity'") & (`dims'<2 | "`n1'"!="`n2'" | !mi("`na'") | `value' != 0) {
	exit198 "writeinits: error in identity"
}

if `dims'==2 {
	file write inits "`name'=structure(" _n
	file write inits _col(5) ".Data=c("
	forvalues i=1/`n1' {
		forvalues j=1/`n2' {
			if !mi("`identity'") file write inits (`=`i'==`j'')
			else if `i'==`na1' | `j'==`na2' file write inits "NA"
			else file write inits (`value')
			if `i'<`n1' | `j'<`n2' file write inits ","
			else file write inits ")," _n
		}
	}
	file write inits _col(5) ".Dim=c(`n1',`n2'))," _n
}
	
if `dims'==1 {
	file write inits "`name'=c("
	forvalues i=1/`n1' {
		if `i'==`na1' file write inits "NA"
		else file write inits (`value')
		if `i'<`n1' file write inits ","
		else file write inits ")," _n
	}
}
if `dims'==0 {
   	file write inits "`name'=" (`value') "," _n
}

end

prog def exit198
di as error `0'
exit 198
end
