# Supplementary material for: A comparison of arm‐based and contrast‐based models for network meta‐analysis
Source: Stat Med. 2019 Oct 3;38(27):5197–213. doi: 10.1002/sim.8360 (PMC6899819; doi:10.1002/sim.8360)
Supplement: Supplementary file 2 — SIM_8360‐Supp‐0002‐ABCB_datasharing.zip [file SIM-38-5197-s002.zip › network/network_bayes_parameters.xlsx]

## Sheet: parms
Parameters in models written by network bayes
parameter		dimension	description	Model									For basic parameters
				1CB	2CB		2AB		3CB		4AB		Prior	Default
				CH	CH	NCH	CH	NCH	CH	NCH	CH	NCH
Study main effects
	alphaA	NS	main effect of study	b	b	b	b	b	i	i			N(0,alphaAprec)	N(0,0.001)
	muA	1	mean of effects of study, in random study effect models						b	b			N(0,muAprec)	N(0,0.001)
Overall treatment differences
	muC	NT (1=NA)	overall treatment effect relative to reference treatment	b	b	b	b	b	b	b	d	d	N(0,muCprec)	N(0,0.001)
Overall treatment means
	muA	NT	mean for each treatment								b	b	N(0,muAprec)	N(0,0.001)
Random effects
	deltaC	N	random treatment effect	i
		[NS,NT-1]			i	i			i	i
	etaA	[NS,NT]	deviation from random treatment effect				i	i			i	i
Contrast heterogeneity
	sigC	1	common contrast heterogeneity SD	b/d	b/d		b/d		b/d		b/d		sigCprior	U(0,10)
	or	[NT,NT]	array of contrast heterogeneity SDs (zeroes on diagonal)			d		d		d		d
	sigC2	1	common contrast heterogeneity variance	d/b	d/b		d/b		d/b		d/b		sigC2prior	(use sigCprior)
	rho	1	heterogeneity correlation in arm-based model								b		rhoprior	U(0,1)
	invSigmaC	[NT-1,NT-1]	Inverse variance matrix of contrast heterogeneity			b				b			Wishart (f*P,df)	f chosen to respect logsigCmean; df=NT-1
	SigmaC	[NT-1,NT-1]	contrast heterogeneity variance matrix relative to reference							d
Arm heterogeneity
	sigA	1	SD of effects of study						b/d	b/d	d		sigAprior	U(0,10)
	or	[NT]	array of arm heterogeneity SDs									d
	sigA2	1	common arm heterogeneity variance						d/b	d/b	b		sigA2prior	(use sigAprior)
	invSigmaA	[NT,NT]	inverse variance matrix of arm-specific treatment effects					b					Wishart (f*I,df)	f chosen to respect logsigCmean or logsigC2mean; df=NT
			inverse variance matrix of arm-specific treatment means									b	inverse wishart (f*I,df)	f chosen to respect logsigAmean or logsigA2mean; df=NT
	SigmaA	[NT,NT]	arm heterogeneity variance matrix					d				d
b	basic model parameter - prior must be specified			P	matrix with ones on diagonal, halves off diagonal									sig - SD or array of SDs
i	intermediate model parameter - prior must not be specified			i	identity matrix									sig2 - variance or array of variances
d	derived parameter			NT	#treatments									Sigma - var/cov matrix
	default output parameter			NS	#studies
