# Supplementary material for: A comparison of arm‐based and contrast‐based models for network meta‐analysis
Source: Stat Med. 2019 Oct 3;38(27):5197–213. doi: 10.1002/sim.8360 (PMC6899819; doi:10.1002/sim.8360)
Supplement: Supplementary file 2 — SIM_8360‐Supp‐0002‐ABCB_datasharing.zip [file SIM-38-5197-s002.zip › network/network_unset.ado]

*! version 1.1 # Ian White # 27may2015
prog def network_unset

// drop any metavars
if !mi("`_dta[network_metavars]'") {
    foreach var in `_dta[network_metavars]' {
        cap drop `var'
    }
}

// delete network characteristics
foreach thing in `_dta[network_allthings]' {
    char _dta[network_`thing']
}
end
