# Supplementary material for: A comparison of arm‐based and contrast‐based models for network meta‐analysis
Source: Stat Med. 2019 Oct 3;38(27):5197–213. doi: 10.1002/sim.8360 (PMC6899819; doi:10.1002/sim.8360)
Supplement: Supplementary file 2 — SIM_8360‐Supp‐0002‐ABCB_datasharing.zip [file SIM-38-5197-s002.zip › network/network_unset.sthlp]

{smcl}
{* *! version 1.1 27may2015}{...}
{vieweralsosee "Main network help page" "network"}{...}
{title:Title}

{phang}
{bf:network unset} {hline 2} delete network settings


{marker syntax}{...}
{title:Syntax}

{p 8 17 2}
{cmdab:network unset}


{marker description}{...}
{title:Description}

{pstd}
{cmd:network unset} deletes the current network settings.
This is rarely needed. 

{pstd}
After {cmd:network unset}, 
other {cmd:network} analyses cannot be run without first 
repeating {cmd:network setup} or {cmd:network import}. 


{p}{helpb network: Return to main help page for network}
