# Supplementary material for: A comparison of arm‐based and contrast‐based models for network meta‐analysis
Source: Stat Med. 2019 Oct 3;38(27):5197–213. doi: 10.1002/sim.8360 (PMC6899819; doi:10.1002/sim.8360)
Supplement: Supplementary file 2 — SIM_8360‐Supp‐0002‐ABCB_datasharing.zip [file SIM-38-5197-s002.zip › network/thromb.do]

// Analysis of thrombolytics data to demonstrate -network- suite

* Load the thrombolytics data

use thromb, clear

network setup r n, studyvar(study) trtvar(trt)

network map

* Fit consistency and inconsistency models 

network convert augment
network meta c
network meta i

* Graphs of results

network forest, name(throm_forest, replace) xtitle(Log odds ratio and 95% CI) ///
    title(Thrombolytics network) msym(Sh) contrastopt(mlabsize(small))

* Explore inconsistency by side-splitting

network sidesplit all
