# Supplementary material for: A comparison of arm‐based and contrast‐based models for network meta‐analysis
Source: Stat Med. 2019 Oct 3;38(27):5197–213. doi: 10.1002/sim.8360 (PMC6899819; doi:10.1002/sim.8360)
Supplement: Supplementary file 2 — SIM_8360‐Supp‐0002‐ABCB_datasharing.zip [file SIM-38-5197-s002.zip › readme.txt]

DATA AND CODE FOR "A COMPARISON OF ARM-BASED AND CONTRAST-BASED MODELS FOR NETWORK META-ANALYSIS" BY WHITE, TURNER, KARAHALIOS & SALANTI.

Ian White 4 May 2019

Instructions: 
	Copy files, preserving directory structure.
	Open Stata.
	Change to directory of this file.
	Run master.do.

This will analyse first the hypothetical data ("hyp18") and then the inhaled corticosteroids data ("star"). 
Results are placed in the respective "results" subdirectories. 
WinBUGS files can be found in the respective "bugsfiles" subdirectories. 
