# Supplementary material for: A comparison of arm‐based and contrast‐based models for network meta‐analysis
Source: Stat Med. 2019 Oct 3;38(27):5197–213. doi: 10.1002/sim.8360 (PMC6899819; doi:10.1002/sim.8360)
Supplement: Supplementary file 2 — SIM_8360‐Supp‐0002‐ABCB_datasharing.zip [file SIM-38-5197-s002.zip › setup.do]

// 19sep2018: added mrc scheme 

prog drop _all

which network
which network_bayes

* model colours - original submission
global modcols red orange yellow green ltblue navy purple
global modpats solid longdash longdash dash dash shortdash shortdash
global modmsyms S S Sh S Sh S Sh 

* model colours - resubmission
global modcols red green green navy navy purple purple 
global modpats solid solid dash solid dash solid dash 
global modmsyms S S S S S S S 

prog def pickwords
syntax anything, pick(numlist) to(name)
foreach i in `pick' {
	local picked = "`picked' " + word("`anything'",`i')
}
global `to' `picked'
end

pickwords $modcols, pick(1 2 4 6) to(chmodcols) 
pickwords $modcols, pick(4 5 6 7) to(sigAcols) 

pickwords $modpats, pick(1 2 4 6) to(chmodpats) 
pickwords $modpats, pick(4 5 6 7) to(sigApats) 

pickwords $modmsyms, pick(1 2 4 6) to(chmodmsyms) 
pickwords $modmsyms, pick(4 5 6 7) to(sigAmsyms) 

set scheme mrc
