# Supplementary material for: A comparison of arm‐based and contrast‐based models for network meta‐analysis
Source: Stat Med. 2019 Oct 3;38(27):5197–213. doi: 10.1002/sim.8360 (PMC6899819; doi:10.1002/sim.8360)
Supplement: Supplementary file 2 — SIM_8360‐Supp‐0002‐ABCB_datasharing.zip [file SIM-38-5197-s002.zip › setup.log]

-------------------------------------------------------------------------------------------------------------------------------------------
      name:  __000000
       log:  C:\temp\ABCB\datasharing\setup.log
  log type:  text
 opened on:   3 May 2019, 19:03:33

. // 19sep2018: added mrc scheme 
. 
. prog drop _all

. 
. which network
C:\temp\ABCB\datasharing/network\network.ado
*! version 1.6.0 # Ian White # 3may2019

. which network_bayes
C:\temp\ABCB\datasharing/network\network_bayes.ado
*! version 1.6.0 # Ian White # 3may2019

. 
. * model colours - original submission
. global modcols red orange yellow green ltblue navy purple

. global modpats solid longdash longdash dash dash shortdash shortdash

. global modmsyms S S Sh S Sh S Sh 

. 
. * model colours - resubmission
. global modcols red green green navy navy purple purple 

. global modpats solid solid dash solid dash solid dash 

. global modmsyms S S S S S S S 

. 
. prog def pickwords
  1. syntax anything, pick(numlist) to(name)
  2. foreach i in `pick' {
  3.         local picked = "`picked' " + word("`anything'",`i')
  4. }
  5. global `to' `picked'
  6. end

. 
. pickwords $modcols, pick(1 2 4 6) to(chmodcols) 

. pickwords $modcols, pick(4 5 6 7) to(sigAcols) 

. 
. pickwords $modpats, pick(1 2 4 6) to(chmodpats) 

. pickwords $modpats, pick(4 5 6 7) to(sigApats) 

. 
. pickwords $modmsyms, pick(1 2 4 6) to(chmodmsyms) 

. pickwords $modmsyms, pick(4 5 6 7) to(sigAmsyms) 

. 
. set scheme mrc

. 
end of do-file
      name:  __000000
       log:  C:\temp\ABCB\datasharing\setup.log
  log type:  text
 closed on:   3 May 2019, 19:03:33
-------------------------------------------------------------------------------------------------------------------------------------------
