# Supplementary material for: A comparison of arm‐based and contrast‐based models for network meta‐analysis
Source: Stat Med. 2019 Oct 3;38(27):5197–213. doi: 10.1002/sim.8360 (PMC6899819; doi:10.1002/sim.8360)
Supplement: Supplementary file 2 — SIM_8360‐Supp‐0002‐ABCB_datasharing.zip [file SIM-38-5197-s002.zip › star/star_arm1_forest.do]

use data/star_arm1, clear
confirm var id comp n r
sort comp id
by comp: gen first=_n==1
egen nstudies=count(id), by(comp)

* add in summary by comparator
expand 2 if first & nstudies>1, gen(new)
replace id = 99 if new
replace n = . if new
replace r = . if new
replace first=0 if new
sort comp id
by comp: gen nsum=sum(n)
by comp: gen rsum=sum(r)
replace n=nsum if new
replace r=rsum if new
gen idnew=_n+2*sum(first)-1
drop nsum rsum nstudies

gen est = r/n
gen low=.
gen upp=.
forvalues i=1/`=_N' {
	local r = r[`i']
	local n = n[`i']
	cii proportions `n' `r'
	replace low = r(lb) in `i'
	replace upp = r(ub) in `i'
}

forvalues i=1/`=_N' {
	local first = first[`i']
	if !`first' continue
	local idnew = idnew[`i']
	local comparator  = comparator[`i']
	local lab `lab' `idnew' "`comparator'"
	local vals `vals' `idnew'
}
label def idnew `lab'
label val idnew idnew

twoway /// GRAPH FOR TALK
	scatter idnew est if !new [aw=n], ms(Sh) mcol(navy) msize(*.3) || ///
	rspike low upp idnew if !new, horiz lcol(navy) || ///
	scatter idnew est if new [aw=n], ms(S) mcol(maroon) msize(*.7) || ///
	rspike low upp idnew if new, horiz lcol(maroon) ///
	yscale(reverse) xli(.114) ///
	xtitle("Success fraction on placebo (treatment 1) with exact 95% CI") ///
	ytitle("Active treatment used in study") ylabel(`vals',val angle(0) notick nogrid) ///
	legend(off) scheme(mrcpres) name(star_arm1_forest, replace) ///
	xsize(11) ysize(7) saving(results/star_arm1_forest, replace) 

twoway ///
	scatter idnew est if !new [aw=n], ms(Sh) mcol(navy) msize(*.3) || ///
	rspike low upp idnew if !new, horiz lcol(navy) || ///
	scatter idnew est if new [aw=n], ms(S) mcol(maroon) msize(*.7) || ///
	rspike low upp idnew if new, horiz lcol(maroon) ///
	yscale(reverse) xli(.114) ///
	xtitle("Success fraction on placebo (treatment 1) with exact 95% CI") ///
	ytitle("Active treatment used in study") ylabel(`vals',val angle(0) notick nogrid) ///
	legend(off) scheme(mrcpres) name(star_arm1_forest, replace)
graph export results/star_arm1_forest.pdf, replace
