# Supplementary material for: A comparison of arm‐based and contrast‐based models for network meta‐analysis
Source: Stat Med. 2019 Oct 3;38(27):5197–213. doi: 10.1002/sim.8360 (PMC6899819; doi:10.1002/sim.8360)
Supplement: Supplementary file 2 — SIM_8360‐Supp‐0002‐ABCB_datasharing.zip [file SIM-38-5197-s002.zip › star/star_arm1_setup.do]

use data/star_data, clear
egen comparator = max(tx), by(id)
keep if tx==1
drop study tx
sort comp id
label data "Star data, control arms only"
save data/star_arm1, replace
l, sepby(comp)
