# Supplementary material for: A comparison of arm‐based and contrast‐based models for network meta‐analysis
Source: Stat Med. 2019 Oct 3;38(27):5197–213. doi: 10.1002/sim.8360 (PMC6899819; doi:10.1002/sim.8360)
Supplement: Supplementary file 2 — SIM_8360‐Supp‐0002‐ABCB_datasharing.zip [file SIM-38-5197-s002.zip › star/staranalysis1.do]

/* 
Ian's analysis of star network (Abdullah et al 2008)
Part 1: descriptives
*/

// Set up data
prog drop _all
which network, all

use PMID_501192, clear
compress
labelit tx txName
drop PMID year txName
destring id r n, replace
label data "Star network from PMID 501192"
save data/star_data, replace

// simple summaries
use data/star_data, clear
tab tx [fw=n]

gen p = r/n
egen txmax=max(tx), by(id)
label val txmax `: value label tx'
table txmax [fw=n] if tx==1, c(count p mean p ) row


// L'Abbe plot
use data/star_data, clear
bysort id (tx): gen test2 = _n
keep id n r tx test2
reshape wide n r tx, i(id) j(test2)
gen p1=r1/n1
gen p2=r2/n2
foreach i of numlist 2/8 {
	gen pp`i'=p2 if tx2==`i'
	qui count if tx2==`i'
	label var pp`i' "`i' (`=r(N)')"
}

twoway /// for talk
scatter pp* p1 [aw=r1+r2], symbol(Oh Th Sh O Dh O S) ///
	msize(*.5 ...) mlwidth(*2 ...) ///
|| scatter pp* p1 if mi(id), pstyle(p1 p2 p3 p4 p5 p6 p7) symbol(Oh Th Sh O Dh O S) ///
	msize(*1.5 ...) mlwidth(*2 ...) ///
|| function y=x, range(0 .6) lstyle(foreground) lw(*3) ///
	legend(title("Treatment" "code" "(# studies)", size(medsmall)) ///
		col(1) order(8 9 10 11 12 13 14) ///
		region(fcolor(white) lcolor(black)) ///
		pos(2) ring(0)) ///
	xtitle("Success fraction on placebo (treatment 1)") ///
	ytitle("Success fraction on active" "(treatments 2-8)") ///
	xscale(range(-0.08 1)) xlabel(0(0.2).6) ///
	name(star_labbe_talk,replace) saving(results/star_labbe_talk,replace) ylabel(,nogrid) aspect(.8) scheme(mrcpres) ///
	xsize(11) ysize(7)

twoway /// for talk
scatter pp* p1 [aw=r1+r2], symbol(Oh Th Sh O Dh O S) ///
	msize(*.5 ...) mlwidth(*2 ...) ///
|| scatter pp* p1 if mi(id), pstyle(p1 p2 p3 p4 p5 p6 p7) symbol(Oh Th Sh O Dh O S) ///
	msize(*1.5 ...) mlwidth(*2 ...) ///
|| function y=x, range(0 .5) lstyle(foreground) ///
	legend(title("Treatment" "code" "(# studies)", size(medsmall)) ///
		col(1) order(8 9 10 11 12 13 14) ///
		region(fcolor(white) lcolor(black)) ///
		pos(4) ring(0)) ///
	xtitle("Success fraction on placebo (treatment 1)") ///
	ytitle("Success fraction on active (treatments 2-8)") ///
	xscale(range(-0.08 0.75)) xlabel(0(0.2).6) ///
	name(star_labbe_talk,replace) ylabel(,nogrid) aspect(1) scheme(mrc) ///
	xsize(11) ysize(7)

twoway /// for paper
scatter pp* p1 [aw=r1+r2], symbol(Oh Th Sh O Dh O S) ///
	msize(*.5 ...) mlwidth(*2 ...) ///
|| scatter pp* p1 if mi(id), pstyle(p1 p2 p3 p4 p5 p6 p7) symbol(Oh Th Sh O Dh O S) ///
	msize(*1.5 ...) mlwidth(*2 ...) ///
|| function y=x, range(0 .5) lstyle(foreground) ///
	legend(title("Treatment" "code" "(# studies)", size(medsmall)) ///
		col(1) order(8 9 10 11 12 13 14) ///
		region(fcolor(white) lcolor(black)) ///
		pos(4) ring(0)) ///
	xtitle("Success fraction on placebo (treatment 1)") ///
	ytitle("Success fraction on active (treatments 2-8)") ///
	xscale(range(-0.08 0.75)) xlabel(0(0.2).6) ///
	name(star_labbe,replace) ylabel(,nogrid) aspect(1) scheme(mrc)
graph export results/star_labbe.pdf, replace

// Frequentist NMA
use data/star_data, clear
network setup r n, study(study) trt(tx) numcodes
network convert pairs
networkploti _t1 _t2, loc(_network_map_location) ///
	graphregion(style(plotregion)) f9 name(star_map,replace) ///
	scatteropts(msym(O) mlabsize(*2)) ///
	saving(results/star_map,replace) 
graph export results/star_map.pdf, replace
network convert augmented
network table
network meta c
network rank max, all reps(1000) line cum
