# Supplementary material for: A comparison of arm‐based and contrast‐based models for network meta‐analysis
Source: Stat Med. 2019 Oct 3;38(27):5197–213. doi: 10.1002/sim.8360 (PMC6899819; doi:10.1002/sim.8360)
Supplement: Supplementary file 2 — SIM_8360‐Supp‐0002‐ABCB_datasharing.zip [file SIM-38-5197-s002.zip › star/staranalysis3.do]

/*
ABCB ANALYSES
staranalyses3.do
	derived from hyp18analyses
	improvements: 
		uses the correct centile-based intervals
		new rhoprior(60,2)
*/

set more off
prog drop _all
set trace off
set tracedepth 1
local filename staranalysis3

// run = 0 - process previous run of network bayes
// run = 1 - run network bayes and process
if "`1'" == "" local run 1 
else local run `1' // can override when calling this program


which network, all
which network_bayes, all

cap postclose ian
local data star
postfile ian str10 data str10 model str12 commonhet prioronly str10 parm ///
	med low upp se using results/`filename', replace every(1)

foreach model in 1CB 2CB 3CB 4AB {
	foreach commonhet in commonhet {
		local ch = substr("`commonhet'",1,1)
		if "`model'"=="CB1" & "`commonhet'"=="nocommonhet" continue
		foreach prioronly in 1 0 {
			use data/star_data, clear
			qui network setup r n, study(study) trt(tx) numcodes
			di as input _new(3) "Data: `data'. Model: `model' `commonhet'" _c
			local thisname star_`model'_`ch'_`prioronly'
			if `prioronly'==1 {
				di " (prior only)"
				local opt prior notrace burnin(0) updates(10000)
			}
			else {
				di
				local opt burnin(5000) updates(200000) thin(20) trace(name(`thisname',replace))
			}
			if `run' { 
				network bayes, name(`thisname') model(`model') `commonhet' ///
					logsigC2mean(-3.02) ///
					sigC2prior(dlnorm(-3.02,`=1/1.85^2')) ///
					logsigAmean(0) 				/// for 4AB NCH
					sigAprior(dlnorm(0,1))   	/// for 3CB CH/NCH
					rhoprior(dbeta(60,2)) 		/// for 4AB CH
					savedir(bugsfiles) ///
					quit nostats `opt' 
			}
			preserve
			use bugsfiles/`thisname'_sample, clear
			wbstats muC* sig*
			local j 1
			while !mi(r(par`j')) {
				local parm = r(par`j')
				local med = r(md`j')
				local low = r(lb`j')
				local upp = r(ub`j')
				local se = r(se`j')
				local ++j
				post ian ("`data'") ("`model'") ("`commonhet'") (`prioronly') ///
					("`parm'") (`med') (`low') (`upp') (`se')
			}
			restore
		}
	}
}

postclose ian
