# Supplementary material for: A comparison of arm‐based and contrast‐based models for network meta‐analysis
Source: Stat Med. 2019 Oct 3;38(27):5197–213. doi: 10.1002/sim.8360 (PMC6899819; doi:10.1002/sim.8360)
Supplement: Supplementary file 2 — SIM_8360‐Supp‐0002‐ABCB_datasharing.zip [file SIM-38-5197-s002.zip › star/starforest.do]

/*
starforest.do
4apr2019: 
	changed parameter names to match changes in network bayes
	removed sqrt() as parameters are now SDs
	changed conditions from substr(...) to strpos(...)==1
	models are now named "1"-"4"
5sep2018: new model names again: just 1-4
28jun2018: new model names: 1CB etc.
16mar2018: new: use quantile-based not normal-approx CIs
	actually makes almost no difference 
*/

local export 1

use results/staranalysis3, clear
foreach var in med low upp {
	gen log`var' = log(`var')
}
replace parm=substr(parm,1,4) if strpos(parm,"sig")==1

* new model names 28jun2018
rename model modelfull
gen model = real(substr(modelfull,1,1))

* choose names of parameters
gen stat = ""
replace stat = "Mean log OR, " + substr(parm,5,1) + " vs. 1" if strpos(parm,"muC")==1
replace stat = "Arm heterogeneity SD" if strpos(parm,"sigA")==1
replace stat = "Contrast heterogeneity SD" if strpos(parm,"sigC")==1

sencode parm, gen(parmname)
sencode stat, gen(statname)

forest med low upp if prioronly & strpos(parm,"muC")==1, subvar(model) idvars(parmname) ///
    legend(col(1) title(Model) pos(2) ring(0) region(fcol(white) lcol(black))) ///
    subcol($chmodcols) subpat($chmodpats) submsym($chmodmsyms) subwid(.5) ///
    ylabel(,nogrid notick) ytick(0.5/7.5, notick grid) ///
    name(star_bayes_priordiff,replace) ytitle("") ///
    xtitle(Parameter (95% credible interval)) xscale(range(0,150)) 
if `export' graph export results/star_bayes_priordiff.pdf, replace
	
forest logmed loglow logupp if prioronly & strpos(parm,"muC")!=1, subvar(model) idvars(parmname) ///
    legend(col(1) title(Model) pos(2) ring(0) region(fcol(white) lcol(black))) ///
    subcol($chmodcols) subpat($chmodpats) submsym($chmodmsyms) subwid(.5) ///
    ylabel(,nogrid notick) ytick(0.5/2.5, notick grid) ///
    name(star_bayes_priorsig,replace) ytitle("") ///
    xtitle(Log parameter (95% credible interval)) xscale(range(0,2)) 
if `export' graph export results/star_bayes_priorsig.pdf, replace
	
* for talk
if `export' local saving saving(results/star_bayes_talk,replace)
else local saving
forest med low upp if !prioronly, subvar(model) idvars(statname) ///
    legend(col(1) title(Model) pos(2) ring(0) region(fcol(white) lcol(black))) ///
    subcol($chmodcols) subpat($chmodpats) submsym($chmodmsyms) subwid(.5) ///
    ylabel(,nogrid notick) ytick(0.5/9.5, notick grid) ///
    name(star_bayes_talk,replace) `saving' ytitle("") ///
    xtitle(Parameter estimate (95% credible interval)) xscale(range(0,9.5)) ///
	scheme(mrcpres) xsize(11) ysize(7)
	
* for paper
forest med low upp if !prioronly, subvar(model) idvars(statname) ///
    legend(col(1) title(Model) pos(2) ring(0) region(fcol(white) lcol(black))) ///
    subcol($chmodcols) subpat($chmodpats) submsym($chmodmsyms) subwid(.5) ///
    ylabel(,nogrid notick) ytick(0.5/9.5, notick grid) ///
    name(star_bayes,replace) ytitle("") ///
    xtitle(Parameter estimate (95% credible interval)) xscale(range(0,9.5)) 
if `export' graph export results/star_bayes.pdf, replace
	
